# Supplementary material for: Adipokines and risk of rheumatoid arthritis: A two-sample multivariable Mendelian randomisation study
Source: PLoS One. 2023 Jun 9;18(6):e0286981. doi: 10.1371/journal.pone.0286981 (PMC10256188; doi:10.1371/journal.pone.0286981)
Supplement: S1 Table — (XLSX) [file pone.0286981.s002.xlsx]

## Sheet: S1 Table - main SNPs
Exposure adipokines	SNP	Nearest gene	Population	EA/OA	EAF	Exposure					Outcome (RA)			BMI			Proxy
						B	SE	P	R2 (%)	F statistics	OR	95% CI	P	β	SE	P
Adiponectin	rs1108842†	GNL3	Europeans	C/A	0.50	0.03	0.004	1.39E-13	0.045	17.9545295382922	0.97	0.94 - 1.00	0.05	0.01	0.002	7.10E-16
	rs6810075*	ADIPOQ	Europeans	T/C	0.60	0.06	0.004	1.80E-43	0.1728	69.0336581613027	0.99	0.96 - 1.03	0.68	-0.001	0.002	0.43
	rs16861209*	ADIPOQ	Europeans	A/C	0.08	0.16	0.01	2.70E-64	0.376832	150.852831662611	0.99	0.92 - 1.06	0.69	-0.001	0.003	0.87
	rs17366568*†§	ADIPOQ	Europeans	G/A	0.90	0.13	0.01	1.81E-55	0.3042	121.68817743576	0.95	0.95 - 1.05	0.87	0.001	0.003	0.83
	rs3774261*	ADIPOQ	Europeans	A/G	0.49	0.06	0.004	2.25E-44	0.179928	71.8864294948615	1.00	0.96 - 1.04	0.96	-0.003	0.002	0.06
	rs998584†§	VEGFA	Europeans	C/A	0.50	0.03	0.01	3.25E-08	0.045	17.9545295382922	0.97	0.93 - 1.00	0.07	-0.01	0.002	1.30E-14
	rs601339†§	GPR109A	Europeans	G/A	0.20	0.03	0.01	7.81E-10	0.0288	11.4890368426107	1.01	0.96 - 1.07	0.64	-0.01	0.002	3.0E-04
	rs2925979	CMIP	Europeans	T/C	0.30	-0.04	0.01	1.21E-20	0.0672	26.818053732108	1.00	0.96 - 1.04	0.97	-0.0004	0.002	0.81
	rs731839†§	PEPD	Europeans	G/A	0.35	-0.03	0.004	7.97E-12	0.04095	16.3379598945768	1.01	0.98 - 1.05	0.47	0.01	0.002	2.20E-04
	rs12922394	CDH13	Europeans	T/C	0.10	-0.08	0.01	1.99E-15	0.1152	45.9958992759659	0.99	0.89 - 1.09	0.76	-0.01	0.004	0.16
	rs3943077§	WDR11-FGFR2	East Asians	A/G	0.57	0.09	0.01	1.8E -13	0.397062	158.983559521106	1.02	0.97 - 1.08	0.41	-0.02	0.004	6.87E-07
	rs4783244	CDH13	East Asians	T/G	0.36	-0.33	0.01	6.8E -165	5.018112	2107.00512367158	1.02	0.97 - 1.08	0.430	-0.01	0.004	1.4E-03
	rs10937273	ADIPOQ	East Asians	A/G	0.40	0.12	0.01	1.8E -22	0.6912	277.5760778501	1.06	1.00 - 1.11	0.032	-0.002	0.004	0.61
	rs2925979§	CMIP	East Asians	T/C	0.41	-0.08	0.01	2.1E -10	0.309632	123.867872490951	0.95	0.90 - 1.00	0.039	0.01	0.004	1.9E-03
Leptin	rs780093†§	GCKR	Europeans	C/T	0.61	0.03	0.01	2.33E-10	0.042822	22.336099124367	0.99	0.96 - 1.02	0.45	-0.01	0.002	2.00E-08
	rs900400	CCNL1	Europeans	T/C	0.60	0.03	0.01	5.60E-09	0.0432	22.533350407376	1.03	0.98 - 1.07	0.23	0.004	0.002	0.02
	rs6071166†§	SLC32A1	Europeans	C/A	0.37	0.03	0.006	6.56E-07	0.041958	21.8852446509506	0.98	0.95 - 1.03	0.45	-0.002	0.002	0.29
	rs6738627	COBLL1	Europeans	A/G	0.37	0.03	0.01	1.41E-06	0.041958	21.8852446509506	1.01	0.97 - 1.05	0.79	0.01	0.002	3.20E-08
Resistin	rs73008259	SF3B5	Europeans	A/G	0.05	0.22	0.02	9.64E-36	0.4598	142.868451138334	1.10	0.87 - 1.38	0.44	NA	NA	NA
	rs3087852^	PSMD3	Europeans	A/G	0.46	-0.10	0.01	8.15E-33	0.4968	154.42244269531	1.01	0.98 - 1.04	0.59	0.01	0.002	5.1E-06	rs8075668
	rs3745367	RETN	Europeans	A/G	0.24	0.11	0.01	3.41E-28	0.441408	137.128375941677	1.01	0.96 - 1.06	0.81	NA	NA	NA
	rs17405635	ZFP36L2	Europeans	A/G	0.26	0.08	0.01	5.39E-20	0.246272	76.3575140570185	1.00	0.97 - 1.04	0.91	-0.0001	0.002	0.97
	rs77691416^	PLAGL1	Europeans	A/C	0.91	0.12	0.02	7.84E-17	0.235872	73.1253330656085	0.94	0.88 - 1.00	0.069	-0.01	0.003	2.9E-04	rs17616841
	rs7589428	THADA	Europeans	A/G	0.51	0.06	0.01	2.31E-14	0.179928	55.750241414372	1.03	1.00 - 1.06	0.067	NA	NA	NA
	rs4134826^	XAB2	Europeans	T/C	0.86	-0.09	0.01	3.46E-14	0.195048	60.4442913012974	0.98	0.93 - 1.04	0.54	-0.007	0.003	0.004	rs4134831
	rs10103048	GSDMC	Europeans	A/C	0.42	0.06	0.01	7.03E-12	0.175392	54.342303733364	0.94	0.91 -0.97	2.6E-04	NA	NA	NA
	rs445	CDK6	Europeans	T/C	0.10	-0.08	0.02	1.31E-10	0.1152	35.6713013391427	0.96	0.90 -1.03	0.28	0.004	0.003	0.19
	rs2239619	TRAM2	Europeans	A/C	0.62	-0.05	0.01	4.06E-10	0.1178	36.4773322974464	1.00	0.96 - 1.04	0.83	0.004	0.002	0.025
	rs6775731^	RPN1	Europeans	T/C	0.3	-0.06	0.01	5.06E-10	0.1512	46.8354632203892	1.05	1.00 - 1.09	0.034	-0.008	0.0019	2.2E-05	rs2010527
	*SNPs used in conservative analysis
	^proxy SNP used
	† alleles flipped in outcome data
	§ alleles flipped in BMI data
