# Supplementary material for: Adipokines and risk of rheumatoid arthritis: A two-sample multivariable Mendelian randomisation study
Source: PLoS One. 2023 Jun 9;18(6):e0286981. doi: 10.1371/journal.pone.0286981 (PMC10256188; doi:10.1371/journal.pone.0286981)
Supplement: S2 Table — (XLSX) [file pone.0286981.s003.xlsx]

## Sheet: S2 Table - proxies
Exposure adipokines	Exposure SNP	Proxy SNP	Proxy r2	EA/OA	EAF	Notes
Resistin	rs3087852	rs8075668	0.99	T/C	0.46	proxy used in variant-BMI data
	rs77691416	rs17616841	1	A/G	0.91	proxy used in outcome data
	rs4134826	rs4134831	1	A/G	0.85	proxy used in variant-BMI data
	rs6775731	rs2010527	1	C/G	0.70	proxy used in variant-BMI data
